# Supplementary material for: Long-term data from field erosion plot studies in eastern Austria
Source: Data Brief. 2020 Jun 3;31:105810. doi: 10.1016/j.dib.2020.105810 (PMC7300147; doi:10.1016/j.dib.2020.105810)
Supplement: Supplementary file 1 [file mmc1.zip]

Archive with 3 entries (3 files):
- Table_1_Erosion_plot_data_Mistelbach_1994-2018.xlsx
- Table_2_Erosion_plot_data_Pixendorf_1997-2015.xlsx
- Table_3_Erosion_plot_data_Pyhra_1994-2018.xlsx
