# Supplementary material for: Long-term data from field erosion plot studies in eastern Austria
Source: Data Brief. 2020 Jun 3;31:105810. doi: 10.1016/j.dib.2020.105810 (PMC7300147; doi:10.1016/j.dib.2020.105810)
Supplement: Supplementary file 1 [file mmc1.zip › Table_1_Erosion_plot_data_Mistelbach_1994-2018.xlsx]

## Sheet: Mistelbach
Erosion plot data
Mistelbach
latitude	16° 34´E
longitude	48° 34´N
plot area	45 m²
slope	0.12
soil texture	silt loam
Year	Observation period	Crop	Annual precipitation (mm/yr)	Surface Runoff (mm/yr)			Soil loss (t/ha.yr)			Nitrogen losses (kg/ha.yr)			Phosphorus losses (kg/ha.yr)			Soil organic carbon losses (kg/ha.yr)			Crop yield (kg/ha)			Relative crop yield (%)
				CT	MT	NT	CT	MT	NT	CT	MT	NT	CT	MT	NT	CT	MT	NT	CT	MT	NT	CT	MT	NT
1994	04/05-29/11	corn	642.2	82	72.2	79.9	317.1	43.8	26	439	67	46	297	43	28	3427	525	327	7020	7560	7910	100	108	113
1995	07/04-09/10	winter wheat	600.7	0.17	0	0	0.12	0.06	0.04	0.16	0.08	0.07	0.19	0.09	0.07	0.7	0.34	0.34	n.a.	n.a.	n.a.	100	84	91
1996	03/05-09/10	sugarbeet	793.5	10.13	1.53	5.59	3.25	0.6	0.41	6.69	1.16	1	0.14	0.02	0.02	95.79	11.93	12.36	77070	64740	68590	100	84	89
1997	07/05-27/08	summer barley	637	2.66	0.36	1.75	0	0	0	0	0	0	0	0	0	0	0	0	n.a.	n.a.	n.a.	100	99	94
1998	20/04-21/09	sunflower	667.5	41.1	20.83	31.78	19.77	5.92	5.43	41.78	13.66	15.47	17.24	3.64	3.66	339.9	103.6	102.4	2780	3502.8	2835.6	100	126	102
1999	29/04-11/11	winter wheat	649.3	0	0	0	0	0	0	0	0	0	0	0	0	0	0	0	5830	5888.3	5888.3	100	101	101
2000	28/04-01/12	corn	706.4	0	0	0	0	0	0	0	0	0	0	0	0	0	0	0	8993	6474.96	5305.87	100	72	59
2001	28/03-22/11	winter wheat	647.5	0	0	0	0	0	0	0	0	0	0	0	0	0	0	0	5620	4833.2	4496	100	86	80
2002	13/03-30/10	corn	717.5	23.5	1.98	3.2	12.1	0.16	0.38	18.49	1.31	0.66	4.83	0.07	0.17	119.8	1.6	3.8	9636	7901.52	8094.24	100	82	84
2003	23/02-06/11	winter wheat	389.6	1.34	1.33	1.33	0.03	0.04	0.02	0	0	0	0	0	0	0.45	0.6	0.3	3490	3594.7	3455.1	100	103	99
2004	27/04-04/09	sunflower	528.6	2.23	1.6	1.87	0.04	0.03	0.04	0	0	0	0	0	0	0.6	0.45	0.6	2280	2667.6	2348.4	100	117	103
2005		winter wheat	706.6	n.m.	n.m.	n.m.	n.m.	n.m.	n.m.	n.m.	n.m.	n.m.	n.m.	n.m.	n.m.	n.m.	n.m.	n.m.	6160	4743.2	4804.8	100	77	78
2006	01/05-09/08	corn	674	1.68644	1.42911	0.00555556	0.34	0.08	0.07	0.68	0.16	0.14	0.27	0.07	0.05	5.1	1.23	1.05	9849	9061.08	8076.18	100	92	82
2007		winter wheat	660.6	n.m.	n.m.	n.m.	n.m.	n.m.	n.m.	n.m.	n.m.	n.m.	n.m.	n.m.	n.m.	n.m.	n.m.	n.m.	4905	5003.1	4806.9	100	102	98
2008	25/04-28/09	corn	616.7	0.4	0.04	0	0.21	0.08	0.07	0.42	0.16	0.014	n.m.	n.m.	n.m.	3.15	1.2	1.05	9630	10111.5	9533.7	100	105	99
2009		winter wheat	780.9	n.m.	n.m.	n.m.	n.m.	n.m.	n.m.	n.m.	n.m.	n.m.	n.m.	n.m.	n.m.	n.m.	n.m.	n.m.	3540	3858.6	3646.2	100	109	103
2010	29/04-14/09	corn	664.5	18.64	18.85	6.12	6.14	2.68	0.56	8.93	6.31	3.98	9.5	4.49	0.94	86.31	41.78	9.25	12570	10307	10559	100	82	84
2011		winter wheat	443.2	n.m.	n.m.	n.m.	n.m.	n.m.	n.m.	n.m.	n.m.	n.m.	n.m.	n.m.	n.m.	n.m.	n.m.	n.m.	8664	8422	8327	100	97.2	96.1
2012	29/04-03/09	sunflower	438.9	15.98	2.35	4.19	21.99	0.3	0.85	43.98	7.97594	7.97594	15.6129	0.27	0.6715	175.92	5.1	15.725	2851	2704	2406	100	94.9	84.4
2013		winter wheat	618.6	n.m.	n.m.	n.m.	n.m.	n.m.	n.m.	n.m.	n.m.	n.m.	n.m.	n.m.	n.m.	n.m.	n.m.	n.m.	4783	5300	5075	100	111	106
2014	07/04-24/09	corn	673.21	19.5943	0.514593	2.02581	3.88	0.14	0.16	7.76607	6.79	6.79	2.75696	0.12776	0.129744	31.0643	2.41325	3.03831	10060	9370	10400	100	93.1	103.4
2015		winter wheat	417.6	n.m.	n.m.	n.m.	n.m.	n.m.	n.m.	n.m.	n.m.	n.m.	n.m.	n.m.	n.m.	n.m.	n.m.	n.m.	5610	5280	5640	100	94.1	101
2016	19/04-20/09	sunflower	545.5	108.2	19.2	39.8108	190.736	3.99126	1.89	277.269	7.92669	9.76476	135.425	3.58917	1.48966	1306.35	71.875	101.388	3462	2581	2467	100	74.6	71.3
2017		winter barley	428	n.m.	n.m.	n.m.	n.m.	n.m.	n.m.	n.m.	n.m.	n.m.	n.m.	n.m.	n.m.	n.m.	n.m.	n.m.	6698	6545	7169	100	97.7	107
2018	02/05-04/09	corn	535.9	22.83	13.8656	2.18833	9.38	3.19	1.24	21.23	6.5	1.82	4.31	1.4	0.58	85.99	25.47	2.76	12310	12398	13177	100	100.7	107
n.a. Not available
n.m. No measurement
