# Supplementary material for: Long-term data from field erosion plot studies in eastern Austria
Source: Data Brief. 2020 Jun 3;31:105810. doi: 10.1016/j.dib.2020.105810 (PMC7300147; doi:10.1016/j.dib.2020.105810)
Supplement: Supplementary file 1 [file mmc1.zip › Table_2_Erosion_plot_data_Pixendorf_1997-2015.xlsx]

## Sheet: Pixendorf
Erosion plot data
Pixendorf
latitude	15° 58´E
longitude	48° 17´N
plot area	60 m²
slope	0.05
soil texture	silt loam
Year	Observation period	Crop	Annual precipitation (mm/yr)	Surface Runoff (mm/yr)			Soil loss (t/ha.yr)			Nitrogen losses (kg/ha.yr)			Phosphorus losses (kg/ha.yr)			Soil organic carbon losses (kg/ha.yr)			Crop yield (t/ha)			Relative crop yield (%)
				CT	MT	NT	CT	MT	NT	CT	MT	NT	CT	MT	NT	CT	MT	NT	CT	MT	NT	CT	MT	NT
1997	11/06-20/10	corn	759	57.7	67.9	68.69	3.19	1.3	0.75	3.29	2.38	1.16	0.96	0.55	0.23	22.95	15.15	12.06	n.a.	n.a.	n.a.	100	93	92
1998	17/04-22/07	winter wheat	704.4	1.7	2.7	0.43	0.13	0.33	0.06	0.37	0.31	0.7	0.08	0.19	0.03	1.18	2.37	0.34	3600	4100	3400	100	113	95
1999	01/05-11/11	corn	793.1	41.4	43.43	2.75	20.5	5.44	0.09	24.1	5.76	0.48	16.28	4.54	0.28	219.35	47.87	0.78	8150	7400	6930	100	91	85
2000	27/04-23/11	winter wheat	542.8	13.6	5.1	6.95	17.69	10.71	14.9	1.4	0.65	0.67	0.02	0.01	0.02	25.29	0.79	1.53	3500	3680	3750	100	105	107
2001	29/03-15/11	sugarbeet	609.5	11.4	12.33	2.65	1.91	0.59	0.13	1.73	0.72	0.25	1.21	0.44	0.13	7.41	3.03	0.81	36000	26280	23040	100	73	64
2002	12/03-12/11	oats	925.9	17.1	17.7	20.8	1.41	3.45	1.65	1.46	3.45	1.79	0.57	1.4	0.68	13.9	34.5	16.5	3622	3660	3477	100	101	96
2003	04/03-17/09	corn	461.1	24.8	18.01	8.41	4.13	3.48	0.57	0.37	0.6	0.55	0.03	0.07	0.05	61.95	52.2	8.55	2170	2560	2860	100	117.972	131.797
2004	01/04-27/07	winter wheat	785.9	4.91	4.69	3.74	0.04	0.02	0.03	0	0	0	0	0	0	0.6	0.3	0.45	3570	4280	4140	100	119.888	115.966
2005	02/05-06/11	sunflower	732.3	55.3	56.78	22.14	1.97	2.42	0.28	3.37	5.98	1.51	1.77	3.65	0.78	22.21	43	5.43	3000	2280	2200	100	76	73.3333
2006	25/04-15/11	winter wheat	732.7	n.m.	n.m.	kM	n.m.	n.m.	n.m.	n.m.	n.m.	n.m.	n.m.	n.m.	n.m.	n.m.	n.m.	n.m.	5000	5350	5800	100	107	116
2007	15/05-03/10	corn	842.1	109.39	47.03	4.99	10.07	2	0.42	20.14	4	0.84	7.33	1.52	0.33	123.05	44	9.37	5150	8140	8190	100	158.058	159
2008		winter wheat	710.7	n.m.	n.m.	kM	n.m.	n.m.	n.m.	n.m.	n.m.	n.m.	n.m.	n.m.	n.m.	n.m.	n.m.	n.m.	4900	4900	5200	100	100	106.122
2009	03/06-15/09	corn	857.4	78.6	73.74	37.79	20.95	15.14	4.79	41.9	30.28	9.85	14.03	10.14	3.2	314.3	227.1	71.85	5750	6400	4600	100	111.304	80
2010		winter wheat	1044.1	n.m.	n.m.	kM	n.m.	n.m.	n.m.	n.m.	n.m.	n.m.	n.m.	n.m.	n.m.	n.m.	n.m.	n.m.	4940	5530	5400	100	111.943	109.312
2011	30/04-10/10	corn	825	43.4	21.72	19.19	78.16	5.54	2.85	66.68	8.59	3.56	50.94	6.34	3.97	579.8	85.37	31.16	9400	10810	10528	100	115	112
2012		winter wheat	607.3	n.m.	n.m.	kM	n.m.	n.m.	n.m.	n.m.	n.m.	n.m.	n.m.	n.m.	n.m.	n.m.	n.m.	n.m.	3650	4563	4490	100	125.014	123.014
2013	22/04-28/08	sunflower	640.3	16	2	0.8	5.32	0.11	0.12	10.64	0.22	0.24	3.7772	0.0902	0.0828	42.56	2.101	2.988	2947	2505	2475	100	85.0017	83.9837
2014		winter wheat	782.8	n.m.	n.m.	kM	n.m.	n.m.	n.m.	n.m.	n.m.	n.m.	n.m.	n.m.	n.m.	n.m.	n.m.	n.m.	5715	6115	6058	100	107	106
2015	07/05-09/10	corn	718.1	26.04	2.82	1.30061	5.06	0.15	0.06	10.1288	0.2951	0.120599	3.59573	0.120991	0.0416067	40.5153	2.81821	1.50146	3364	4272	4138	100	126.992	123.008
n.a. Not available
n.m. No measurement
