# Supplementary material for: Long-term data from field erosion plot studies in eastern Austria
Source: Data Brief. 2020 Jun 3;31:105810. doi: 10.1016/j.dib.2020.105810 (PMC7300147; doi:10.1016/j.dib.2020.105810)
Supplement: Supplementary file 1 [file mmc1.zip › Table_3_Erosion_plot_data_Pyhra_1994-2018.xlsx]

## Sheet: Pyhra
Erosion plot data
Pyhra
latitude	15° 41´E
longitude	48° 09´N
plot area	60 m²
slope	0.15
soil texture	silty clay loam
Year	Observation period	Crop	Annual precipitation (mm/yr)	Surface Runoff (mm/yr)			Soil loss (t/ha.yr)			Nitrogen losses (kg/ha.yr)			Phosphorus losses (kg/ha.yr)						Crop yield (kg/ha)			Relative crop yield (%)
				CT	MT	NT	CT	MT	NT	CT	MT	NT	CT	MT	NT	CT	MT	NT	CT	MT	NT	CT	MT	NT
1994	05/05-13/10	corn	835	18	20	20	67.5	42.8	20.8	101	90	31	54	31	17	824	574	283	6175	6420	7300	100	104	118
1995	25/04-09/09	winter wheat	893.4	0.04	1.83	0.83	0.08	0.07	0.08	0.12	0.13	0.14	0.02	0.02	0.02	0.54	0.49	0.65	4606	4982	5170	100	108	112
1996	03/05-09/10	corn	1120.9	41.3	65.9	52.9	0.15	0.77	0.05	0.13	0.079	0	0	0.02	0	2.07	8.47	0	5500	6500	5800	100	118	105
1997	15/05-18/09	winter wheat	986.6	41.4	68.9	73.66	0.65	0.12	4.73	1.05	0.21	7.66	0.15	0.02	1.05	7.35	1.92	79.46	4600	4600	4150	100	100	89
1998	27/04-19/10	corn	773.1	1.13	2.1	0	1.72	2.93	0.05	3.33	4.09	0.19	0.93	1.49	0.03	28.9	34.5	1.12	6900	6600	7100	100	96	103
1999	15/04-11/11	winter wheat	1158.8	23.2	11.4	46.4	0.05	0.12	0.15	0.48	0.3	1.26	0.05	0.11	0.25	0.84	1.42	3.35	7300	8200	6400	100	109	86
2000	04/05-23/11	corn	848.8	28.3	14.5	11.3	12.61	5.83	3.26	17.43	6.66	7.37	9.5	4.8	4.28	135.73	47.6	54.44	7400	6400	7200	100	86	97
2001	20/03-23/11	winter wheat	934.2	0	0	0	0	0	0	0	0	0	0	0	0	0	0	0	8180	9020	8640	100	110	106
2002	12/03-12/11	corn	1161	108	108.8	111.6	3.16	0.34	0.73	60.89	85.35	46.79	2.16	0.26	0.27	19.2	2.2	3.2	7221	10174	8769	100	140.895	121.437
2003	04/03-28/10	winter wheat	736	0	0.7	0	0.03	0.02	0	0	0	0	0	0	0	0.45	0.3	0	3911	4433	4344	100	113.347	111.071
2004		corn	860.5																4458	4873	4802	100	109.309	107.716
2005		winter wheat	948.3																4888	5424	5226	100	110.966	106.915
2006		corn	936.5																8764	9491	11165	100	108.295	127.396
2007		winter wheat	1058.1																5553	6955	7058	100	125	127.102
2008		corn	820.3																9503	8950	6137	100	94.1808	64.5796
2009		winter wheat	1126.4																7025	7166	7728	100	102.007	110.007
2010		corn	1056.3																10500	12600	12285	100	120	117
2011		winter wheat	664																7854	8011	7304	100	102	93
2012		canola	848.6																4357	3627	2851	100	83	65
2013		winter wheat	1146																5755	5560	4492	100	96	78
2014		corn	1037																10108	9457	9027	100	94	89
2015		winter wheat	400.7																6798	6567	6659	100	97	98
2016		winter barley	1048.5																8736	8522	8130	100	98	93
2017		corn	766.5																11585	10625	9838	100	92	85
2018		winter wheat	743.9																6564	6756	6674	100	103	102
